# Supplementary material for: ﻿A new species and a new record of Phlomoides (Lamiaceae) from Xizang, China
Source: PhytoKeys. 2024 Aug 27;246:15–26. doi: 10.3897/phytokeys.246.129057 (PMC11372290; doi:10.3897/phytokeys.246.129057)
Supplement: XML Treatment for Phlomoides bomiensis [file phytokeys.246.129057-treatment1.xml]

<!DOCTYPE tp:taxon-treatment
  PUBLIC "-//TaxonX//DTD Taxonomic Treatment Publishing DTD v0 20100105//EN" "tax-treatment-NSO.dtd">
<tp:taxon-treatment xmlns:tp="http://www.plazi.org/taxpub"><tp:treatment-meta><kwd-group><label>Taxon classification</label><kwd>
              <named-content content-type="kingdom">Plantae</named-content>
            </kwd><kwd>
              <named-content content-type="order">Lamiales</named-content>
            </kwd><kwd>
              <named-content content-type="family">Lamiaceae</named-content>
            </kwd></kwd-group><mixed-citation publication-type="journal"><person-group><name><surname>Zhao</surname><given-names>Yue</given-names></name><name><surname>Chen</surname><given-names>Ya-Ping</given-names></name><name><surname>Bai</surname><given-names>Rui-Zhu</given-names></name><name><surname>Pendry</surname><given-names>Colin A.</given-names></name><name><surname>Sukhorukov</surname><given-names>Alexander P.</given-names></name><name><surname>Xiang</surname><given-names>Chun-Lei</given-names></name></person-group><article-title>﻿A new species and a new record of <italic><tp:taxon-name><tp:taxon-name-part taxon-name-part-type="genus" reg="Phlomoides">Phlomoides</tp:taxon-name-part></tp:taxon-name></italic> (<tp:taxon-name><tp:taxon-name-part taxon-name-part-type="family">Lamiaceae</tp:taxon-name-part></tp:taxon-name>) from Xizang, China</article-title><source>PhytoKeys</source><day>27</day><month>08</month><year>2024</year><volume>246</volume><fpage>15</fpage><lpage>26</lpage><pub-id pub-id-type="doi">10.3897/phytokeys.246.129057</pub-id></mixed-citation></tp:treatment-meta><tp:nomenclature><label>﻿</label><tp:taxon-name>
            <object-id xmlns:xlink="http://www.w3.org/1999/xlink" content-type="arpha" xlink:type="simple">AD753262-A8BC-5A31-8B24-EC105F8EF465</object-id>
            <tp:taxon-name-part taxon-name-part-type="genus" reg="Phlomoides">Phlomoides</tp:taxon-name-part>
            <tp:taxon-name-part taxon-name-part-type="species" reg="bomiensis">bomiensis</tp:taxon-name-part>
            <object-id xmlns:xlink="http://www.w3.org/1999/xlink" content-type="ipni" xlink:type="simple">urn:lsid:ipni.org:names:77347473-1</object-id>
          </tp:taxon-name><tp:taxon-authority>C.L.Xiang &amp; Y.Zhao</tp:taxon-authority><tp:taxon-status xmlns:xlink="http://www.w3.org/1999/xlink" xlink:type="simple">sp. nov.</tp:taxon-status><xref ref-type="fig" rid="F2">Fig. 2</xref></tp:nomenclature><tp:treatment-sec sec-type="material" id="SECID0ENAAG"><title>Type.</title><p>China, Xizang (Tibet), Linzhi City, Bomi County, on the road from Bomi to Motuo, near Galongla Tunnel, <named-content xmlns:xlink="http://www.w3.org/1999/xlink" content-type="dwc:verbatimCoordinates" xlink:type="simple"><named-content content-type="geo-json" specific-use="{&#34;type&#34;:&#34;Point&#34;,&#34;coordinates&#34;:[95.700681,29.806222]}" id="NCID0EWAAG" xlink:type="simple">29°48′22.4″N, 95°42′2.45″E</named-content></named-content>, alt. 3454 m, 22 Aug 2023, <italic>Y. Zhao, R.Z. Bai, Q. Tian &amp; M.L. Qian XCL2584</italic> (holotype: KUN 1614346!; isotypes: KUN 1614347!, KUN 1614348!, KUN 1614349!).</p></tp:treatment-sec><tp:treatment-sec sec-type="diagnosis" id="SECID0E4AAG"><title>Diagnosis.</title><p><italic><tp:taxon-name><tp:taxon-name-part taxon-name-part-type="genus" reg="Phlomoides">Phlomoides</tp:taxon-name-part><tp:taxon-name-part taxon-name-part-type="species" reg="bomiensis">bomiensis</tp:taxon-name-part></tp:taxon-name></italic> is morphologically most similar to <italic><tp:taxon-name><tp:taxon-name-part taxon-name-part-type="genus" reg="Phlomoides">P.</tp:taxon-name-part><tp:taxon-name-part taxon-name-part-type="species" reg="nyalamensis">nyalamensis</tp:taxon-name-part></tp:taxon-name></italic> and <italic><tp:taxon-name><tp:taxon-name-part taxon-name-part-type="genus" reg="Phlomoides">P.</tp:taxon-name-part><tp:taxon-name-part taxon-name-part-type="species" reg="breviflora">breviflora</tp:taxon-name-part></tp:taxon-name></italic>. These species are often taller than 1 m and have a purple corolla with brown to black trichomes inside the upper lip. It differs from <italic><tp:taxon-name><tp:taxon-name-part taxon-name-part-type="genus" reg="Phlomoides">P.</tp:taxon-name-part><tp:taxon-name-part taxon-name-part-type="species" reg="nyalamensis">nyalamensis</tp:taxon-name-part></tp:taxon-name></italic> by its subtruncate to slightly emarginate calyx teeth, posterior filaments with reflexed appendages at base and floral leaves with obvious petioles (vs. obviously emarginate calyx teeth, posterior filaments without appendages and sessile upper floral leaves). It differs from <italic><tp:taxon-name><tp:taxon-name-part taxon-name-part-type="genus" reg="Phlomoides">P.</tp:taxon-name-part><tp:taxon-name-part taxon-name-part-type="species" reg="breviflora">breviflora</tp:taxon-name-part></tp:taxon-name></italic> by its corolla that is longer than 2 cm and its oblong nutlets (vs. corolla often shorter than 1.5 cm and inflated globose nutlets). The differences between the ten species from subclade IIa are listed in Table <xref ref-type="table" rid="T2">2</xref>.</p></tp:treatment-sec><tp:treatment-sec sec-type="description" id="SECID0E5CAG"><title>Description.</title><p>Perennial herbs. <bold><italic>Roots</italic></bold> robust, linear-tuberous. <bold><italic>Stems</italic></bold> 0.5–1.8 m tall, subquadrangular, robust, lower stem part glabrous, upper part with simple trichomes. <bold><italic>Basal leaves</italic></bold> absent; <bold><italic>stem leaves</italic></bold> with petioles 5–14 cm long, with simple trichomes, blade cordate, papery, 8–21 × 8–18 cm, adaxially green with simple trichomes, denser on vein, abaxially light green, only with sparse simple trichomes on vein, margin crenate, apex acute. <bold><italic>Verticillasters</italic></bold> axillary, 8–18-flowered; <bold><italic>floral leaves</italic></bold> with petioles 0.5–7 cm long, blade cordate to truncate, 3–15 × 2–12 cm, gradually reduced upwards; <bold><italic>bracts</italic></bold> linear to lanceolate, 8–10 mm long, with sparse long (2–3 mm) simple trichomes. <bold><italic>Calyx</italic></bold> tubular, 12 × 5 mm, conspicuously 10-veined with sparse simple (2–3 mm long) trichomes on veins, tube subtruncate to slightly emarginate, teeth 5, ca. 1 mm long, apical spines 1 mm long. <bold><italic>Corolla</italic></bold> purple, 21–23 mm long, 2-lipped; posterior lip ca. 8–10 mm long, galeate, densely stellate tomentose outside, margin denticulate, brown to black bearded inside; anterior lip 3-lobed, ca. 7 × 8 mm, middle lobe largest, oblong, ca. 5 × 3 mm, lateral lobes ovate; tube glabrous outside, ca. 11 mm, annulate pilose inside. <bold><italic>Stamens</italic></bold> 4, included within posterior lip, with “cobweb-like” indumentum, posterior filaments with reflexed appendages at base. <bold><italic>Style</italic></bold> unequally 2-lobed. Nutlets oblong, apex truncate, glabrous.</p><fig id="F2" position="float" orientation="portrait"><object-id xmlns:xlink="http://www.w3.org/1999/xlink" content-type="doi" xlink:type="simple">10.3897/phytokeys.246.129057.figure2</object-id><object-id xmlns:xlink="http://www.w3.org/1999/xlink" content-type="arpha" xlink:type="simple">4E0D2B60-D81B-5AD1-9904-686859F35AB0</object-id><label>Figure 2.</label><caption><p><italic><tp:taxon-name><tp:taxon-name-part taxon-name-part-type="genus" reg="Phlomoides">Phlomoides</tp:taxon-name-part><tp:taxon-name-part taxon-name-part-type="species" reg="bomiensis">bomiensis</tp:taxon-name-part></tp:taxon-name></italic> C.L.Xiang &amp; Y.Zhao <bold>A</bold> habitat <bold>B, C</bold> verticillaster with floral leaves <bold>D</bold> plant <bold>E</bold> verticillaster <bold>F</bold> flower <bold>G</bold> bracts <bold>H</bold> dissected flower <bold>I</bold> appendages at base of posterior filaments (arrow) <bold>J</bold> calyx and dissected calyx <bold>K</bold> floral leaves <bold>L</bold> Stem leaves (Photographed by Yue Zhao).</p></caption><graphic xmlns:xlink="http://www.w3.org/1999/xlink" xlink:href="phytokeys-246-015_article-129057__-g002.jpg" position="float" orientation="portrait" xlink:type="simple" id="oo_1121812.jpg"><uri content-type="original_file" xlink:type="simple">https://binary.pensoft.net/fig/1121812</uri></graphic></fig></tp:treatment-sec><tp:treatment-sec sec-type="phenology" id="SECID0E5FAG"><title>Phenology.</title><p>Flowering from August to September, fruiting from October to November.</p></tp:treatment-sec><tp:treatment-sec sec-type="distribution" id="SECID0EDGAG"><title>Distribution and habitat.</title><p>Based on our field collections and previously collected specimens, <italic><tp:taxon-name><tp:taxon-name-part taxon-name-part-type="genus" reg="Phlomoides">P.</tp:taxon-name-part><tp:taxon-name-part taxon-name-part-type="species" reg="bomiensis">bomiensis</tp:taxon-name-part></tp:taxon-name></italic> is known to occur in Bomi County and Motuo County, Xizang (Tibet), China. It grows in forests and forest margins at altitudes between 3400 and 4200 m (Fig. <xref ref-type="fig" rid="F3">3</xref>).</p><fig id="F3" position="float" orientation="portrait"><object-id xmlns:xlink="http://www.w3.org/1999/xlink" content-type="doi" xlink:type="simple">10.3897/phytokeys.246.129057.figure3</object-id><object-id xmlns:xlink="http://www.w3.org/1999/xlink" content-type="arpha" xlink:type="simple">3D76E510-2017-5448-86FB-4B027DD7FB21</object-id><label>Figure 3.</label><caption><p>Distribution of <italic><tp:taxon-name><tp:taxon-name-part taxon-name-part-type="genus" reg="Phlomoides">Phlomoides</tp:taxon-name-part><tp:taxon-name-part taxon-name-part-type="species" reg="bomiensis">bomiensis</tp:taxon-name-part></tp:taxon-name></italic> (black triangle), new location of <italic><tp:taxon-name><tp:taxon-name-part taxon-name-part-type="genus" reg="Phlomoides">P.</tp:taxon-name-part><tp:taxon-name-part taxon-name-part-type="species" reg="longidentata">longidentata</tp:taxon-name-part></tp:taxon-name></italic> (black star) and known localities of <italic><tp:taxon-name><tp:taxon-name-part taxon-name-part-type="genus" reg="Phlomoides">P.</tp:taxon-name-part><tp:taxon-name-part taxon-name-part-type="species" reg="longidentata">longidentata</tp:taxon-name-part></tp:taxon-name></italic> (black circle).</p></caption><graphic xmlns:xlink="http://www.w3.org/1999/xlink" xlink:href="phytokeys-246-015_article-129057__-g003.jpg" position="float" orientation="portrait" xlink:type="simple" id="oo_1121813.jpg"><uri content-type="original_file" xlink:type="simple">https://binary.pensoft.net/fig/1121813</uri></graphic></fig></tp:treatment-sec><tp:treatment-sec sec-type="etymology" id="SECID0EGIAG"><title>Etymology.</title><p>The specific epithet refers to the name of the Bomi County in Xizang Autonomous Region, where the new species was discovered.</p></tp:treatment-sec><tp:treatment-sec sec-type="Chinese name (assigned here)" id="SECID0ELIAG"><title>Chinese name (assigned here).</title><p>bō mì cǎo cāo sū (波密草糙苏)</p></tp:treatment-sec><tp:treatment-sec sec-type="Additional specimen examined (paratypes)" id="SECID0EQIAG"><title>Additional specimen examined (paratypes).</title><p>China. Xizang (Tibet): • Linzhi City, Motuo County, Northern Galongla Pass, alt. 3500–3700 m, 20 Aug 1982, <italic>S.Z. Cheng &amp; B.S. Li 000315</italic> (PE 00923558!, PE 00832483!, PE 00832484!) • Linzhi City, Bomi County, 30 km away from Zhamo Road, alt. 4200 m, 27 Jul 2010, <italic>South Tibet Expedition Team STET1237</italic> (PE 02328210!) • Linzhi City, Bomi County, Galongla Mountain, alt. 3879 m, 17 Jul 2022, <italic>J.F. Xiao, H.Z. Feng &amp; Er.F. Huang XJF114</italic> (KUN 1614350!).</p><p><italic><tp:taxon-name><tp:taxon-name-part taxon-name-part-type="genus" reg="Phlomoides">Phlomoides</tp:taxon-name-part><tp:taxon-name-part taxon-name-part-type="species" reg="bomiensis">bomiensis</tp:taxon-name-part></tp:taxon-name></italic> was first collected more than 40 years ago (<italic>S.Z. Cheng &amp; B.S. Li 00315</italic>; PE 00923558!, PE 00832483!, PE 00832484!), but the specimens were then identified as <tp:taxon-name><tp:taxon-name-part taxon-name-part-type="genus" reg="Phlomoides">Phlomoides</tp:taxon-name-part><tp:taxon-name-part taxon-name-part-type="species" reg="umbrosa">umbrosa</tp:taxon-name-part><tp:taxon-name-part taxon-name-part-type="basionym-authority">(Turcz.)</tp:taxon-name-part><tp:taxon-name-part taxon-name-part-type="authority">Kamelin &amp; Makhm.</tp:taxon-name-part><tp:taxon-name-part taxon-name-part-type="infraspecific-rank">var.</tp:taxon-name-part><tp:taxon-name-part taxon-name-part-type="variety" reg="australis">australis</tp:taxon-name-part></tp:taxon-name> (Hemsl.) C.L.Xiang &amp; H.Peng. However, <tp:taxon-name><tp:taxon-name-part taxon-name-part-type="genus" reg="Phlomoides">Phlomoides</tp:taxon-name-part><tp:taxon-name-part taxon-name-part-type="species" reg="umbrosa">umbrosa</tp:taxon-name-part><tp:taxon-name-part taxon-name-part-type="infraspecific-rank">var.</tp:taxon-name-part><tp:taxon-name-part taxon-name-part-type="variety" reg="australis">australis</tp:taxon-name-part></tp:taxon-name> was distinguished from <italic><tp:taxon-name><tp:taxon-name-part taxon-name-part-type="genus" reg="Phlomoides">P.</tp:taxon-name-part><tp:taxon-name-part taxon-name-part-type="species" reg="bomiensis">bomiensis</tp:taxon-name-part></tp:taxon-name></italic> by having white or transparent trichomes on upper corolla and subsessile floral leaves (vs. brown-black trichomes on upper corolla and floral leaves with petioles 0.5–7 cm long). Another specimen of <italic><tp:taxon-name><tp:taxon-name-part taxon-name-part-type="genus" reg="Phlomoides">P.</tp:taxon-name-part><tp:taxon-name-part taxon-name-part-type="species" reg="bomiensis">bomiensis</tp:taxon-name-part></tp:taxon-name></italic> was collected in 2010 (<italic>South Tibet Expedition STET1237</italic>; PE 02328210!), but it was misidentified as <italic><tp:taxon-name><tp:taxon-name-part taxon-name-part-type="genus" reg="Phlomoides">Phlomoides</tp:taxon-name-part><tp:taxon-name-part taxon-name-part-type="species" reg="tibetica">tibetica</tp:taxon-name-part></tp:taxon-name></italic>. The differences between <italic><tp:taxon-name><tp:taxon-name-part taxon-name-part-type="genus" reg="Phlomoides">Phlomoides</tp:taxon-name-part><tp:taxon-name-part taxon-name-part-type="species" reg="tibetica">tibetica</tp:taxon-name-part></tp:taxon-name></italic> and <italic><tp:taxon-name><tp:taxon-name-part taxon-name-part-type="genus" reg="Phlomoides">P.</tp:taxon-name-part><tp:taxon-name-part taxon-name-part-type="species" reg="bomiensis">bomiensis</tp:taxon-name-part></tp:taxon-name></italic> are provided in Table <xref ref-type="table" rid="T2">2</xref>.</p></tp:treatment-sec><tp:treatment-sec><!--Section generated to contain objects referenced in tp:taxon-treatment.--><table-wrap id="T2" position="float" orientation="portrait"><label>Table 2.</label><caption><p>Comparative morphological characters amongst <italic><tp:taxon-name><tp:taxon-name-part taxon-name-part-type="genus" reg="Phlomoides">Phlomoides</tp:taxon-name-part><tp:taxon-name-part taxon-name-part-type="species" reg="bomiensis">bomiensis</tp:taxon-name-part></tp:taxon-name></italic>, <italic><tp:taxon-name><tp:taxon-name-part taxon-name-part-type="genus" reg="Phlomoides">P.</tp:taxon-name-part><tp:taxon-name-part taxon-name-part-type="species" reg="longidentata">longidentata</tp:taxon-name-part></tp:taxon-name></italic> and their related species.</p></caption><table id="TID0EVCBG" rules="all"><tbody><tr><th rowspan="1" colspan="1"/><th rowspan="1" colspan="1">Height</th><th rowspan="1" colspan="1">Basal leaves</th><th rowspan="1" colspan="1">Floral leaf petiole length</th><th rowspan="1" colspan="1">Flower colour</th><th rowspan="1" colspan="1">Trichome colour of upper corolla lip</th><th rowspan="1" colspan="1">Apical part of calyx tube</th></tr><tr><td rowspan="1" colspan="1">
                  <italic>
                    <tp:taxon-name><tp:taxon-name-part taxon-name-part-type="genus" reg="Phlomoides">P.</tp:taxon-name-part><tp:taxon-name-part taxon-name-part-type="species" reg="rotata">rotata</tp:taxon-name-part></tp:taxon-name>
                  </italic>
                </td><td rowspan="1" colspan="1">2.5–10 cm</td><td rowspan="1" colspan="1">+</td><td rowspan="1" colspan="1">Lack obvious petiole</td><td rowspan="1" colspan="1">Purple or white</td><td rowspan="1" colspan="1">White</td><td rowspan="1" colspan="1">Broadly triangular</td></tr><tr><td rowspan="1" colspan="1">
                  <italic>
                    <tp:taxon-name><tp:taxon-name-part taxon-name-part-type="genus" reg="Phlomoides">P.</tp:taxon-name-part><tp:taxon-name-part taxon-name-part-type="species" reg="longidentata">longidentata</tp:taxon-name-part></tp:taxon-name>
                  </italic>
                </td><td rowspan="1" colspan="1">50–100 cm</td><td rowspan="1" colspan="1">–</td><td rowspan="1" colspan="1">5–100 mm</td><td rowspan="1" colspan="1">Light purple to pink</td><td rowspan="1" colspan="1">Black or brown</td><td rowspan="1" colspan="1">Emarginate</td></tr><tr><td rowspan="1" colspan="1">
                  <italic>
                    <tp:taxon-name><tp:taxon-name-part taxon-name-part-type="genus" reg="Phlomoides">P.</tp:taxon-name-part><tp:taxon-name-part taxon-name-part-type="species" reg="breviflora">breviflora</tp:taxon-name-part></tp:taxon-name>
                  </italic>
                </td><td rowspan="1" colspan="1">60–150 cm</td><td rowspan="1" colspan="1">–</td><td rowspan="1" colspan="1">30–130 mm</td><td rowspan="1" colspan="1">Purple</td><td rowspan="1" colspan="1">Black or brown</td><td rowspan="1" colspan="1">Subtruncate or broadly triangular</td></tr><tr><td rowspan="1" colspan="1">
                  <italic>
                    <tp:taxon-name><tp:taxon-name-part taxon-name-part-type="genus" reg="Phlomoides">P.</tp:taxon-name-part><tp:taxon-name-part taxon-name-part-type="species" reg="bomiensis">bomiensis</tp:taxon-name-part></tp:taxon-name>
                  </italic>
                </td><td rowspan="1" colspan="1">50–180 cm</td><td rowspan="1" colspan="1">–</td><td rowspan="1" colspan="1">5–70 mm</td><td rowspan="1" colspan="1">Purple</td><td rowspan="1" colspan="1">Black or brown</td><td rowspan="1" colspan="1">Subtruncate or slightly emarginate</td></tr><tr><td rowspan="1" colspan="1">
                  <italic>
                    <tp:taxon-name><tp:taxon-name-part taxon-name-part-type="genus" reg="Phlomoides">P.</tp:taxon-name-part><tp:taxon-name-part taxon-name-part-type="species" reg="tibetica">tibetica</tp:taxon-name-part></tp:taxon-name>
                  </italic>
                </td><td rowspan="1" colspan="1">10–30 (50) cm</td><td rowspan="1" colspan="1">+</td><td rowspan="1" colspan="1">0 (5) mm</td><td rowspan="1" colspan="1">Purple to light purple</td><td rowspan="1" colspan="1">Black or brown</td><td rowspan="1" colspan="1">Subtruncate or slightly emarginate</td></tr><tr><td rowspan="1" colspan="1">
                  <italic>
                    <tp:taxon-name><tp:taxon-name-part taxon-name-part-type="genus" reg="Phlomoides">P.</tp:taxon-name-part><tp:taxon-name-part taxon-name-part-type="species" reg="macrophylla">macrophylla</tp:taxon-name-part></tp:taxon-name>
                  </italic>
                </td><td rowspan="1" colspan="1">100–200 cm</td><td rowspan="1" colspan="1">–</td><td rowspan="1" colspan="1">1–10 (50) mm</td><td rowspan="1" colspan="1">White to light pink</td><td rowspan="1" colspan="1">Black or brown</td><td rowspan="1" colspan="1">Emarginate</td></tr><tr><td rowspan="1" colspan="1">
                  <italic>
                    <tp:taxon-name><tp:taxon-name-part taxon-name-part-type="genus" reg="Phlomoides">P.</tp:taxon-name-part><tp:taxon-name-part taxon-name-part-type="species" reg="nyalamensis">nyalamensis</tp:taxon-name-part></tp:taxon-name>
                  </italic>
                </td><td rowspan="1" colspan="1">100–200 cm</td><td rowspan="1" colspan="1">–</td><td rowspan="1" colspan="1">1–10 (50) mm</td><td rowspan="1" colspan="1">Purple</td><td rowspan="1" colspan="1">Black or brown</td><td rowspan="1" colspan="1">Emarginate</td></tr><tr><td rowspan="1" colspan="1">
                  <italic>
                    <tp:taxon-name><tp:taxon-name-part taxon-name-part-type="genus" reg="Phlomoides">P.</tp:taxon-name-part><tp:taxon-name-part taxon-name-part-type="species" reg="nana">nana</tp:taxon-name-part></tp:taxon-name>
                  </italic>
                </td><td rowspan="1" colspan="1">30–50 cm</td><td rowspan="1" colspan="1">+</td><td rowspan="1" colspan="1">2–5 (10) mm</td><td rowspan="1" colspan="1">White to light pink</td><td rowspan="1" colspan="1">Black or brown</td><td rowspan="1" colspan="1">Emarginate</td></tr><tr><td rowspan="1" colspan="1">
                  <italic>
                    <tp:taxon-name><tp:taxon-name-part taxon-name-part-type="genus" reg="Phlomoides">P.</tp:taxon-name-part><tp:taxon-name-part taxon-name-part-type="species" reg="milingensis">milingensis</tp:taxon-name-part></tp:taxon-name>
                  </italic>
                </td><td rowspan="1" colspan="1">15–50 cm</td><td rowspan="1" colspan="1">+</td><td rowspan="1" colspan="1">2–10 mm</td><td rowspan="1" colspan="1">Purple</td><td rowspan="1" colspan="1">Black or brown</td><td rowspan="1" colspan="1">Subtruncate or slightly emarginate</td></tr><tr><td rowspan="1" colspan="1">
                  <italic>
                    <tp:taxon-name><tp:taxon-name-part taxon-name-part-type="genus" reg="Phlomoides">P.</tp:taxon-name-part><tp:taxon-name-part taxon-name-part-type="species" reg="henryi">henryi</tp:taxon-name-part></tp:taxon-name>
                  </italic>
                </td><td rowspan="1" colspan="1">100–150 cm</td><td rowspan="1" colspan="1">–</td><td rowspan="1" colspan="1">5–35 mm</td><td rowspan="1" colspan="1">Light purple to pink</td><td rowspan="1" colspan="1">White</td><td rowspan="1" colspan="1">Truncate</td></tr></tbody></table></table-wrap></tp:treatment-sec></tp:taxon-treatment>
