# Supplementary material for: ﻿A new species and a new record of Phlomoides (Lamiaceae) from Xizang, China
Source: PhytoKeys. 2024 Aug 27;246:15–26. doi: 10.3897/phytokeys.246.129057 (PMC11372290; doi:10.3897/phytokeys.246.129057)
Supplement: XML Treatment for Phlomoides longidentata [file phytokeys.246.129057-treatment2.xml]

<!DOCTYPE tp:taxon-treatment
  PUBLIC "-//TaxonX//DTD Taxonomic Treatment Publishing DTD v0 20100105//EN" "tax-treatment-NSO.dtd">
<tp:taxon-treatment xmlns:tp="http://www.plazi.org/taxpub"><tp:treatment-meta><kwd-group><label>Taxon classification</label><kwd>
              <named-content content-type="kingdom">Plantae</named-content>
            </kwd><kwd>
              <named-content content-type="order">Lamiales</named-content>
            </kwd><kwd>
              <named-content content-type="family">Lamiaceae</named-content>
            </kwd></kwd-group><mixed-citation publication-type="journal"><person-group><name><surname>Zhao</surname><given-names>Yue</given-names></name><name><surname>Chen</surname><given-names>Ya-Ping</given-names></name><name><surname>Bai</surname><given-names>Rui-Zhu</given-names></name><name><surname>Pendry</surname><given-names>Colin A.</given-names></name><name><surname>Sukhorukov</surname><given-names>Alexander P.</given-names></name><name><surname>Xiang</surname><given-names>Chun-Lei</given-names></name></person-group><article-title>﻿A new species and a new record of <italic><tp:taxon-name><tp:taxon-name-part taxon-name-part-type="genus" reg="Phlomoides">Phlomoides</tp:taxon-name-part></tp:taxon-name></italic> (<tp:taxon-name><tp:taxon-name-part taxon-name-part-type="family">Lamiaceae</tp:taxon-name-part></tp:taxon-name>) from Xizang, China</article-title><source>PhytoKeys</source><day>27</day><month>08</month><year>2024</year><volume>246</volume><fpage>15</fpage><lpage>26</lpage><pub-id pub-id-type="doi">10.3897/phytokeys.246.129057</pub-id></mixed-citation></tp:treatment-meta><tp:nomenclature><label>﻿</label><tp:taxon-name>
            <object-id xmlns:xlink="http://www.w3.org/1999/xlink" content-type="arpha" xlink:type="simple">A3779EE5-1943-5556-A645-4CE6434D3775</object-id>
            <tp:taxon-name-part taxon-name-part-type="genus" reg="Phlomoides">Phlomoides</tp:taxon-name-part>
            <tp:taxon-name-part taxon-name-part-type="species" reg="longidentata">longidentata</tp:taxon-name-part>
          </tp:taxon-name><tp:taxon-authority>Pendry, Edinburgh J. Bot. 78: 4, 2021.</tp:taxon-authority><xref ref-type="fig" rid="F4">Fig. 4</xref></tp:nomenclature><tp:treatment-sec sec-type="material" id="SECID0EZNAG"><title>Type.</title><p>Nepal, Solukhumbu District, Namche Bazar, above bridge over Dudh Kosi. <named-content xmlns:xlink="http://www.w3.org/1999/xlink" content-type="dwc:verbatimCoordinates" xlink:type="simple"><named-content content-type="geo-json" specific-use="{&#34;type&#34;:&#34;Point&#34;,&#34;coordinates&#34;:[86.715833,27.791944]}" id="NCID0ECOAG" xlink:type="simple">27°47′31′′N, 86°42′57′′E</named-content></named-content>, alt. 3060 m, 12 Sep 2006, <italic>DNEP3 BX36</italic> (holotype: E!; isotypes: KATH!, TI!, TUCH!).</p></tp:treatment-sec><tp:treatment-sec sec-type="diagnosis" id="SECID0EJOAG"><title>Diagnosis.</title><p><italic><tp:taxon-name><tp:taxon-name-part taxon-name-part-type="genus" reg="Phlomoides">Phlomoides</tp:taxon-name-part><tp:taxon-name-part taxon-name-part-type="species" reg="longidentata">longidentata</tp:taxon-name-part></tp:taxon-name></italic> is a recently described species from Bhutan and Nepal (<xref ref-type="bibr" rid="B5">Pendry 2021</xref>). Specimens of <italic><tp:taxon-name><tp:taxon-name-part taxon-name-part-type="genus" reg="Phlomoides">P.</tp:taxon-name-part><tp:taxon-name-part taxon-name-part-type="species" reg="longidentata">longidentata</tp:taxon-name-part></tp:taxon-name></italic> were collected by Chinese collectors as early as 1959 (<italic>Anonymous 752</italic>; PE 00832482!), when it was identified as <italic><tp:taxon-name><tp:taxon-name-part taxon-name-part-type="genus" reg="Phlomoides">P.</tp:taxon-name-part><tp:taxon-name-part taxon-name-part-type="species" reg="umbrosa">umbrosa</tp:taxon-name-part></tp:taxon-name></italic> and <tp:taxon-name><tp:taxon-name-part taxon-name-part-type="genus" reg="Phlomoides">P.</tp:taxon-name-part><tp:taxon-name-part taxon-name-part-type="species" reg="umbrosa">umbrosa</tp:taxon-name-part><tp:taxon-name-part taxon-name-part-type="infraspecific-rank">var.</tp:taxon-name-part><tp:taxon-name-part taxon-name-part-type="variety" reg="australis">australis</tp:taxon-name-part></tp:taxon-name>. During our field investigations in Rongxia Town, we rediscovered this species in the wild. It rather looks like a perennial herb, but not annual as described by <xref ref-type="bibr" rid="B5">Pendry (2021)</xref>. Here we provide description of this species.</p></tp:treatment-sec><tp:treatment-sec sec-type="description" id="SECID0ELQAG"><title>Description.</title><p>Perennial herbs. <bold><italic>Roots</italic></bold> delicate, thin, linear-tuberous. <bold><italic>Stems</italic></bold> 30–60 cm tall, subquadrangular, unbranched, stellate pilose. <bold><italic>Basal leaves</italic></bold> absent; <bold><italic>stem leaves</italic></bold> with petioles 4–19 cm long, with stellate (with a long central ray) and simple trichomes, blade cordate, papery, 4–14 × 4–15 cm, adaxially green with sparse simple trichomes, denser and longer on the main vein, abaxially light green, with dense stellate trichomes with equal rays, (stellate trichomes denser and with longer central ray on the veins), base cordate, margin serrate or crenate, apex acute. <bold><italic>Verticillasters</italic></bold> axillary, 8–20-flowered; <bold><italic>floral leaves</italic></bold> with petioles 0.5–10 cm long, blade lanceolate, base cordate to truncate, 4.5–13 × 2–11 cm, gradually reduced upwards; <bold><italic>bracts</italic></bold> subulate, 7–8 mm long, with sparse long simple trichomes, ca. 2 mm long. <bold><italic>Calyx</italic></bold> tubular, 10–11 × 4–5 mm, pubescent outside with sparse stellate trichomes with equal rays outside (10 tubular veins have longer central rays); tube apically emarginate; teeth 5, unequal, two longer teeth 4 mm long, three shorter teeth 2–3 mm long. <bold><italic>Corolla</italic></bold> light purple to pink, 19–22 mm long, 2-lipped; posterior lip 7–8 mm long, galeate, densely stellate tomentose outside, margin denticulate, brown to black-bearded inside; anterior lip 3-lobed, ca. 6 × 8 mm, middle lobe largest, oblong, ca. 5 × 3 mm, lateral lobes ovate; tube glabrous outside, ca. 12 mm, annulate pilose inside. <bold><italic>Stamens</italic></bold> 4, included within posterior lip, with “cobweb-like” indumentum, posterior filaments with reflexed appendages at base. <bold><italic>Style</italic></bold> unequally 2-lobed. <bold><italic>Nutlets</italic></bold> oblong, apex truncate, glabrous.</p><fig id="F4" position="float" orientation="portrait"><object-id xmlns:xlink="http://www.w3.org/1999/xlink" content-type="doi" xlink:type="simple">10.3897/phytokeys.246.129057.figure4</object-id><object-id xmlns:xlink="http://www.w3.org/1999/xlink" content-type="arpha" xlink:type="simple">B9A36A40-72AF-5393-8A09-6AFAA7062D1E</object-id><label>Figure 4.</label><caption><p><italic><tp:taxon-name><tp:taxon-name-part taxon-name-part-type="genus" reg="Phlomoides">Phlomoides</tp:taxon-name-part><tp:taxon-name-part taxon-name-part-type="species" reg="longidentata">longidentata</tp:taxon-name-part></tp:taxon-name></italic> Pendry <bold>A</bold> habitat <bold>B, D</bold> plant <bold>C, E</bold> verticillaster <bold>F</bold> bracts <bold>G</bold> flower <bold>H</bold> dissected calyces <bold>I</bold> dissected flower <bold>J</bold> appendages at base of posterior filaments (arrow) <bold>K</bold> floral leaves <bold>L</bold> stem leaves (Photographed by Yue Zhao).</p></caption><graphic xmlns:xlink="http://www.w3.org/1999/xlink" xlink:href="phytokeys-246-015_article-129057__-g004.jpg" position="float" orientation="portrait" xlink:type="simple" id="oo_1121814.jpg"><uri content-type="original_file" xlink:type="simple">https://binary.pensoft.net/fig/1121814</uri></graphic></fig></tp:treatment-sec><tp:treatment-sec sec-type="phenology" id="SECID0ELTAG"><title>Phenology.</title><p>Flowering from July to September, fruiting from October to December.</p></tp:treatment-sec><tp:treatment-sec sec-type="distribution" id="SECID0EQTAG"><title>Distribution and habitat.</title><p>China, Bhutan and Nepal; new record for China found in Xizang (see below). It grows in forests and forest margins at altitudes between 2000 and 3800 m (Fig. <xref ref-type="fig" rid="F3">3</xref>).</p></tp:treatment-sec><tp:treatment-sec sec-type="Chinese name (assigned here)" id="SECID0E1TAG"><title>Chinese name (assigned here).</title><p>cháng cì cǎo cāo sū (长刺草糙苏)</p></tp:treatment-sec><tp:treatment-sec sec-type="material" id="SECID0E6TAG"><title>Additional specimens examined.</title><p>China. Xizang Province: • Rikaze City, Dingri County, Rongxia Town, <named-content xmlns:xlink="http://www.w3.org/1999/xlink" content-type="dwc:verbatimCoordinates" xlink:type="simple"><named-content content-type="geo-json" specific-use="{&#34;type&#34;:&#34;Point&#34;,&#34;coordinates&#34;:[86.264472,28.020194]}" id="NCID0EIUAG" xlink:type="simple">28°1′12.7″N, 86°15′52.1″E</named-content></named-content>, alt. 2888 m, 29 Aug 2023, <italic>Y. Zhao, R.Z. Bai, Q. Tian &amp; M.L. Qian XCL2670</italic> (KUN 1614352!, KUN 1614353!) • Rikaze City, Dingri County, Rongxia Town, <named-content xmlns:xlink="http://www.w3.org/1999/xlink" content-type="dwc:verbatimCoordinates" xlink:type="simple"><named-content content-type="geo-json" specific-use="{&#34;type&#34;:&#34;Point&#34;,&#34;coordinates&#34;:[86.264472,28.020194]}" id="NCID0ESUAG" xlink:type="simple">28°1′12.7″N, 86°15′52.1″E</named-content></named-content>, alt. 2888 m, 11 Sep 2019, <italic>Y.P. Chen, Y. Zhao &amp; B.Y. Zhang EM1123</italic> (KUN 1614351!) • Rikaze City, Dingri County, Rongxia Town, alt. 3200 m, 2 Aug 1959, <italic>Anonymous 752</italic> (PE 00832482!).</p></tp:treatment-sec><tp:treatment-sec><!--Section generated to contain objects referenced in tp:taxon-treatment.--><fig id="F3" position="float" orientation="portrait"><object-id xmlns:xlink="http://www.w3.org/1999/xlink" content-type="doi" xlink:type="simple">10.3897/phytokeys.246.129057.figure3</object-id><object-id xmlns:xlink="http://www.w3.org/1999/xlink" content-type="arpha" xlink:type="simple">3D76E510-2017-5448-86FB-4B027DD7FB21</object-id><label>Figure 3.</label><caption><p>Distribution of <italic><tp:taxon-name><tp:taxon-name-part taxon-name-part-type="genus" reg="Phlomoides">Phlomoides</tp:taxon-name-part><tp:taxon-name-part taxon-name-part-type="species" reg="bomiensis">bomiensis</tp:taxon-name-part></tp:taxon-name></italic> (black triangle), new location of <italic><tp:taxon-name><tp:taxon-name-part taxon-name-part-type="genus" reg="Phlomoides">P.</tp:taxon-name-part><tp:taxon-name-part taxon-name-part-type="species" reg="longidentata">longidentata</tp:taxon-name-part></tp:taxon-name></italic> (black star) and known localities of <italic><tp:taxon-name><tp:taxon-name-part taxon-name-part-type="genus" reg="Phlomoides">P.</tp:taxon-name-part><tp:taxon-name-part taxon-name-part-type="species" reg="longidentata">longidentata</tp:taxon-name-part></tp:taxon-name></italic> (black circle).</p></caption><graphic xmlns:xlink="http://www.w3.org/1999/xlink" xlink:href="phytokeys-246-015_article-129057__-g003.jpg" position="float" orientation="portrait" xlink:type="simple" id="oo_1121813.jpg"><uri content-type="original_file" xlink:type="simple">https://binary.pensoft.net/fig/1121813</uri></graphic></fig></tp:treatment-sec><ref-list><ref id="B5"><mixed-citation xmlns:xlink="http://www.w3.org/1999/xlink" xlink:type="simple"><person-group><name name-style="western"><surname>Pendry</surname><given-names>CA</given-names></name></person-group> (<year>2021</year>) <article-title>Flora of Nepal Notulae II: <italic><tp:taxon-name><tp:taxon-name-part taxon-name-part-type="genus">Phlomoides</tp:taxon-name-part><tp:taxon-name-part taxon-name-part-type="species">longidentata</tp:taxon-name-part></tp:taxon-name></italic> Pendry, a new species of <tp:taxon-name><tp:taxon-name-part taxon-name-part-type="family">Labiatae</tp:taxon-name-part></tp:taxon-name> from Nepal and Bhutan.</article-title><source>Edinburgh Journal of Botany</source><volume>78</volume>: <fpage>1</fpage>–<lpage>6</lpage>. <ext-link xlink:href="10.24823/EJB.2021.371" ext-link-type="doi" xlink:type="simple">https://doi.org/10.24823/EJB.2021.371</ext-link></mixed-citation></ref></ref-list></tp:taxon-treatment>
