# Supplementary material for: ﻿A new species and a new record of Phlomoides (Lamiaceae) from Xizang, China
Source: PhytoKeys. 2024 Aug 27;246:15–26. doi: 10.3897/phytokeys.246.129057 (PMC11372290; doi:10.3897/phytokeys.246.129057)
Supplement: Supplementary material 1 — List of Phlomoides taxa sampled with information related to taxonomy, voucher information, and GenBank accession numbers [file phytokeys-246-015_article-129057__-s001.xlsx]

## Sheet: Sheet1
Supplementary Table 1. List of Phlomoides taxa sampled with information related to taxonomy, voucher information, and GenBank accession numbers. GenBank accession numbers of the newly generated sequences are marked in bold, other sequences are taken from GenBank (– indicates missing information).
Taxon	Geographical origin	Voucher information	Collection date	Sample type	atpB-rbcL	psbA-trnH	rpl16	rpl32-trnL	rps16	trnK	trnL-trnF	trnS-G	trnT-trnL
Phlomis composita	British, Kew, The Royal Botanic Gardens (cultivated)	Xiang C.L. & Chen Y.P. s.n. (KUN)	2019-05-12	Silica gel dried	ON820555	ON820616	ON835580	ON835627	ON835674	ON835721	ON843184	OR632134	ON843231
Phlomis fruticosa	British, Kew, The Royal Botanic Gardens (cultivated)	Xiang C.L. & Chen Y.P. s.n. (KUN)	2019-05-11	Silica gel dried	ON820556	ON820615	ON835581	ON835628	ON835675	ON835722	ON843185	OR632135	ON843232
Phlomis herba-venti subsp. pungens	Russia, Krasnodar Territory, Anapsky District, vicinities of the village of Maly Utrish, Bald (Lysaja) Mountain, stony South slope, N 44.41492°, E 37.28047°.	E.I. Vuzman s.n. (MW: MW0723729)	2016-06-03	Herbarium speciman	ON820557	ON820614	ON835582	ON835629	ON835676	ON835723	ON843186	ON815620	ON843233
Phlomoides alpina	China, Xinjiang, Burqin County, Kanas Lake N 48.723511, E 86.990059, elev. 1970 m.	Y.P. Chen & Z.F. Xu EM500 (KUN)	2018-07-23	Silica gel dried	OR631925	OR631967	OR642305	OR632009	OR632051	OR642347	OR642389	OR632137	OR632093
Phlomoides atropurpurea	China, Yunnan Province, Shangri-la County, Shangri-la Alpine Botanical Garden, N 27°54’27.08’’, E 99°38’13.33’’, elev. 3332 m.	Y.Y. Li & L.Q. Jiang LJ6 (KUN)	2019-09-03	Silica gel dried	OQ672946	OQ672946	OQ672946	OQ672946	OQ672946	OQ672946	OQ672946	OQ672946	OQ672946
Phlomoides betonicoides	China, Yunnan Province, Lijiang City.	C.L. Xiang 1289 (KUN)	2016-06-26	Silica gel dried	MN617020	MN617020	MN617020	MN617020	MN617020	MN617020	MN617020	MN617020	MN617020
Phlomoides bomiensis	China, Xizang Province, Linzhi City, Bomi County, Zhamu Town.	Y. Zhao et al. XCL2584 (KUN)	2023-08-22	Silica gel dried
Phlomoides bracteosa	India, Srinagar, Pahalgam, Gully, elev. 2286 m.	C.R. Lancaster 72 (BM)	1978-07-01	Herbarium speciman	OR674852	OR674855	OR674856	OR674858	OR674860	OR674863	OR674864	OR674867	OR674869
Phlomoides breviflora	Bhutan, E side of Yuto La, E of Tongsa, bank in Abies/Tsuga forest, N 27°31’, E 90°35’, elev. 3375 m.	A.J.C. Grierson & D.G. Long 2612 (K: K001278047)	1979-07-09	Herbarium speciman	OQ672923	OQ672923	OQ672923	OQ672923	OQ672923	OQ672923	OQ672923	OQ672923	OQ672923
Phlomoides burmanica	China, Yunnan, Gongshan County, Lushui City, Luobenzhuo Town, 26°25’45.08” N, 98°44’42.88” E, 3681 m.	Y.P. Chen et al. EM1560 (KUN)	2020-08-13	Silica gel dried	ON820563	ON820630	ON835588	ON835635	ON835682	ON835729	ON843192	OR632142	ON843239
Phlomoides chinghoensis	China, Xinjing Province, Qinghe County, Sandaohaizi Natural Reserve, N 46.789281°, E 90.865911°, elev. 2767 m.	Y.P. Chen et al. EM857 (KUN)	19 August 2019	Silica gel dried	ON820580	ON820611	ON835605	ON835652	ON835699	ON835746	ON843209	ON815622	ON843256
Phlomoides congesta	China, Yunnan, Dongchuan, Hongtudi, Laozhichang, N 26°00’11.05’’, E 102°59’42.76’’, elev. 2676 m.	C.L. Xiang 1822 (KUN)	2020-08-19	Silica gel dried	ON820567	ON820608	ON835592	ON835639	ON835686	ON835733	ON843196	OR632145	ON843243
Phlomoides cuonaensis	China, Xizang Province, Cuona [Tsona] City, Lebu Valley, in forest, 27°51′4.83″N, 91°46′47.9″E, alt. 2594 m	Y. Zhao et al. BJXCL179 (KUN)	2023-09-04	Silica gel dried	PP125295	PP125296	PP125297	PP125298	PP125299	PP125300	PP125301	PP125302	PP125303
Phlomoides dentosa	China, Ningxia Province, Wuzhong City, Hongsibao District, Big Luo Mountain.	Y.P. Chen et al. EM1481 (KUN)	2020-07-19	Silica gel dried	OR631929	OR631973	OR642309	OR632015	OR632057	OR642351	OR642395	OR632149	OR632099
Phlomoides deserticola	Uzbekistan, Bukhara, clay-pebble steppe near Kuyu-Mazar railway station.	N.V. Androsov 4213 (LE)	28 April 1912	Herbarium speciman	OQ672935	OQ672935	OQ672935	OQ672935	OQ672935	OQ672935	OQ672935	OQ672935	OQ672935
Phlomoides forrestii	China, Yunnan, Dali Bai Autonomous Prefecture, Binchuan County, Jizu Town.	C.L. Xiang et al. XCL2031 (KUN)	26 July 2021	Silica gel dried	OR631934	OR631976	OR642313	OR632018	OR632060	OR642355	OR642398	OR632153	OR632102
Phlomoides franchetiana	China, Yunnan Province, Dali Bai Autonomous Prefecture, Binchuan County, Cangshan Mountain.	C.L. Xiang et al. YDX1420 (KUN)	13 July 2009	Silica gel dried	ON820561	ON820621	ON835586	ON835633	ON835680	ON835727	ON843190	OR632155	ON843237
Phlomoides hamosa	China, Yunnan Province, Jingdong County.	H. Peng et al. PH8093 (KUN)	-	Silica gel dried	ON820558	ON820604	ON835583	ON835630	ON835677	ON835724	ON843187	OQ672937	ON843234
Phlomoides henryi	China, Yunnan Province, Jianshui County, Limin Town, Muyang Mountain, N 23.96147136°, E 102.99872381°, elev. 2179 m.	F. Zhao, Y. Zhao & C.L. Xiang XCL2222 (KUN)	2022-09-03	Silica gel dried	OR674853	OR674854	OR674857	OR674859	OR674861	OR674862	OR674865	OR674866	OR674868
Phlomoides inaequalisepala	China, Sichuan Province, Liangshan Prefecture, Meigu County, Dafengding National Nature Reserve.	Y.P. Chen et al. EM1744 (KUN)	2020-09-02	Silica gel dried	OR631937	OR631979	OR642317	OR632021	OR632063	OR642359	OR642401	OR632160	OR632105
Phlomoides jeholensis	China, Hebei Province, Weichang County, Lanqikalun Countryside, Panjiayin Village, Daxi Ravine.	Y.P. Chen & Y. Zhao EM1471 (KUN)	2020-07-14	Silica gel dried	OR631938	OR631980	OR642318	OR632022	OR632064	OR642360	OR642402	OR632162	OR632106
Phlomoides koraiensis	China, Jilin Province, Changbai Mountain.	Y.P. Chen & Y. Zhao s.n. (KUN)	2020-07-10	Silica gel dried	OR631939	OR631981	OR642319	OR632023	OR632065	OR642361	OR642403	OR632163	OR632107
Phlomoides liangwangshanensis	China, Yunnan Province, Chengjiang County, Liangwang Mountain.	Y.P. Chen et al. EM483 (KUN)	2018-07-18	Silica gel dried	OR631940	OR631982	OR642320	OR632024	OR632066	OR642362	OR642404	OR632165	OR632108
Phlomoides likiangensis	China, Yunnan Province, Lijiang City, Yulong County, Yizhi/I-Chi.	Y. Zhao & Q. Zhang ZY224 (KUN)	30 July 2022	Silica gel dried	OR631942	OR631984	OR642322	OR632026	OR632068	OR642364	OR642406	OR632167	OR632110
Phlomoides longiaristata	China, Yunnan Province, Fugong County, Maji Town, Gudang.	H. Peng et al. NJ072 (KUN)	2017-08-27	Silica gel dried	ON820559	ON820603	ON835584	ON835631	ON835678	ON835725	ON843188	ON815625	ON843235
Phlomoides longicalyx	China, Yunnan Province, Diqing Prefecture, Weixi County, Pantiange Town, Jigeji.	Y.P. Chen et al. EM1622 (KUN)	19 August 2020	Silica gel dried	OR631943	OR631985	OR642323	OR632027	OR632069	OR642365	OR642407	OR632168	OR632111
Phlomoides longidentata	China, Xizang Province, Dingri County, Rongxia Village.	Y.P. Chen et al. EM1123 (KUN)	2019-09-11	Silica gel dried
Phlomoides macrophylla	China, Xizang Province, Yadong County, on the way from Yadong to Nathu La Pass.	Y.P. Chen et al. EM1094 (KUN)	2019-09-09	Silica gel dried	OR631944	OR631986	OR642324	OR632028	OR632070	OR642366	OR642408	OR632169	OR632112
Phlomoides maximowiczii	China, Jilin Province, Tonghua City, Baiji Mountain National Park.	Y.P. Chen & Y. Zhao EM1457 (KUN)	11 July 2020	Silica gel dried	ON820565	ON820622	ON835590	ON835637	ON835684	ON835731	ON843194	OR632170	ON843241
Phlomoides mazzettii	China, Yunnan Province, Diqing Prefecture, Weixi County, Pantiange Town, Luoshuidong.	Y.P. Chen et al. EM1620 (KUN)	19 August 2020	Silica gel dried	OR631945	OR631987	OR642325	OR632029	OR632071	OR642367	OR642409	OR632171	OR632113
Phlomoides medicinalis	China, Xizang Province, Linzhi City, Chayu County, on the way from Chayu to Jingjiu.	G.X. Hu et al. 1209078 (KUN)	18 September 2012	Silica gel dried	OR631946	OR631988	OR642326	OR632030	OR632072	OR642368	OR642410	OR632172	OR632114
Phlomoides megalantha	China, Shaanxi Province, Baoji City, Mei County, Tangyu Town, Taibai Mountain.	Y.P.Chen & Y.Y. Li EM477 (KUN)	14 July 2018	Silica gel dried	OR631947	OR631989	OR642327	OR632031	OR632073	OR642369	OR642411	OR632173	OR632115
Phlomoides melanantha	China, Yunnan Province, Shangri-la County, Shangri-la Alpine Botanical Garden.	Y.Y. Li & L.Q. Jiang LJ4 (KUN)	3 September 2019	Silica gel dried	OR631948	OR631990	OR642328	OR632032	OR632074	OR642370	OR642412	OR632174	OR632116
Phlomoides milingensis	China, Xizang Province, Linzhi City, Miling County, Lilong Town, Lilonggou.	C.L. Xiang et al. XCL1469 (KUN)	16 September 2016	Silica gel dried	OR631949	OR631991	OR642329	OR632033	OR632075	OR642371	OR642413	OR632175	OR632117
Phlomoides molucelloides	China, Xinjiang Province, Altay, near Talate Country, N 47°43’36.24’’, E 88°28’28.04’’, elev. 896 m.	C. Liu et al. 16CS12246 (KUN: 1448120)	1 June 2016	Silica gel dried	OQ672938	OQ672938	OQ672938	OQ672938	OQ672938	OQ672938	OQ672938	OQ672938	OQ672938
Phlomoides mongolica	China, Hebei Province, Kangbao County, Xianghuangqi Mountain.	Y.P. Chen et al. EM1475 (KUN)	15 July 2020	Silica gel dried	ON820576	ON820617	ON835601	ON835648	ON835695	ON835742	ON843205	OR632176	ON843252
Phlomoides muliensis	China, Xizang Province, Changdu City, Mangkang County, Zhubalong Village Jinshajiang Bridge near the border inspection station.	C.L. Xiang et al. XCL1612 (KUN)	27 September 2016	Silica gel dried	OR631950	OR631992	OR642330	OR632034	OR632076	OR642372	OR642414	OR632177	OR632118
Phlomoides nana	China, Xizang Province, Rikaze City, Nyalam County, Zhangmu Town.	Y. Zhao et al. XCL2663 (KUN)	2023-08-26	Silica gel dried
Phlomoides nyalamensis	China, Xizang Province, Nyalam County, Zhangmu Town, on the way from Lixin to Xuebugang.	Y.P. Chen et al. EM1145 (KUN)	2019-09-13	Silica gel dried	OR631952	OR631994	OR642332	OR632036	OR632078	OR642374	OR642416	OR632179	OR632120
Phlomoides oreophila	China, Xinjiang Province, Ili Kazakh Autonomous Prefecture, Zhaosu County, Kangsugou.	Y.P. Chen et al. EM817 (KUN)	2019-08-13	Silica gel dried	OR631953	OR631995	OR642333	OR632037	OR632079	OR642375	OR642417	OR632180	OR632121
Phlomoides ornata	China, Yunnan Province, Kunming City, Dongchuan District, on the way from Mubanghai to Jiulong village.	C.L. Xiang et al. 1815 (KUN)	2019-09-05	Silica gel dried	ON820570	ON820618	ON835595	ON835642	ON835689	ON835736	ON843199	OR632181	ON843246
Phlomoides paohsingensis	China, Sichuan Province, Ganzi Prefecture, Luding County, Erlang Mountain, Ganhaizi	Y.P. Chen et al. EM212 (KUN)	2015-07-22	Silica gel dried	OR631954	OR631996	OR642334	OR632038	OR632080	OR642376	OR642418	OR632182	OR632122
Phlomoides pedunculata	China, Sichuan Province, Emei City, Emei Mountain.	E.D. Liu et al. 3036 (KUN)	2011-08-05	Silica gel dried	OQ672936	OQ672936	OQ672936	OQ672936	OQ672936	OQ672936	OQ672936	OQ672936	OQ672936
Phlomoides pratensis	China, Xinjiang Province, Fukang, Tian Shan Mountains, Tianchi Lake, N 43.898571°, E 88.121589°, elev. 1925 m.	Y.P. Chen & Y. Zhao EM770 (KUN)	2019-08-07	Silica gel dried	ON820579	ON820612	ON835604	ON835651	ON835698	ON835745	ON843208	ON815626	ON843255
Phlomoides rotata 1	China, Xizang Province, Yadong County, on the way from Pali Town to Semujiong, N 27.550926°, E 89.073935°, elev. 4719 m.	Y.P. Chen et al. EM1072 (KUN)	2019-09-08	Silica gel dried	ON820564	ON820602	ON835589	ON835636	ON835683	ON835730	ON843193	ON815627	ON843240
Phlomoides rotata 2	China, Xizang Province.	Anonymous 2020MaC24 (XZ)	2021-07-07	MZ150795	MZ150795	MZ150795	MZ150795	MZ150795	MZ150795	MZ150795	MZ150795	MZ150795	MZ150795
Phlomoides rotata 3	China, Xizang Province, Lasa City, Dangxiong County, 20 km from Nagenla Pass to Dangxiong.	J.H. Chen et al. YangYP-Q-0159 (KUN)	2008-09-06	Silica gel dried
Phlomoides rotata 4	–	–	–	MW338732	MW338732	MW338732	MW338732	MW338732	MW338732	MW338732	MW338732	MW338732	MW338732
Phlomoides ruptilis	China, Yunnan Province, Heqing, Ma'er Mountain.	Y.P. Chen & H. Zhu EM507 (KUN)	2018-08-07	Silica gel dried	OR631955	OR631997	OR642335	OR632039	OR632081	OR642377	OR642419	OR632183	OR632123
Phlomoides sagittata	China, Xinjiang Province, Kazak Autonomous Prefecture, Xinyuan County, the valley of Qiapuhe river, N 43°20’21.03’’, E 83°14’34.68’’, elev. 1077 m.	J.D. Ya et al. 16CS12989 (KUN: 1453882)	2016-06-04	Silica gel dried	ON820578	ON820620	ON835603	ON835650	ON835697	ON835744	ON843207	ON815617	ON843254
Phlomoides setifera	China, Sichuan Province, Ganzi Prefecture, Xiangcheng County, Maan Mountain.	Y.P. Chen et al. EM1672 (KUN)	2020-08-25	Silica gel dried	OR631956	OR631998	OR642336	OR632040	OR632082	OR642378	OR642420	OR632186	OR632124
Phlomoides speciosa	Uzbekistan, Fergana village.	O.T. Turginov s.n. (TASH)	2019-05-09	Silica gel dried	ON820592	ON820631	ON835617	ON835664	ON835711	ON835758	ON843221	ON815629	ON843268
Phlomoides strigosa	China, Yunnan Province, Lijiang City, Lijiang Botanical Garden.	Y.P. Chen et al. EM528 (KUN)	2018-08-08	Silica gel dried	OR631957	OR631999	OR642337	OR632041	OR632083	OR642379	OR642421	OR632187	OR632125
Phlomoides tatsienensis	China, Sichuan Province, Ganzi Prefecture, Kangding City, Zhonggu Village.	Y.P. Chen et al. EM1721 (KUN)	2020-08-29	Silica gel dried	OR631960	OR632002	OR642340	OR632044	OR632086	OR642382	OR642424	OR632190	OR632128
Phlomoides tibetica 1	China, Xizang Province, Shannan City, Cuona County, Near the Lexiang Hydropower Station.	G.X. Hu et al.1209009 (KUN)	2012-09-03	Silica gel dried
Phlomoides tibetica 2	China, Xizang Province, Shannan City, Cuona County, Bola Mountain. N 27°55′37.477″, E91°52′24.816″, elev. 4475 m.	Y.P. Chen et al. EM973 (KUN)	2019-09-03	Silica gel dried	OR631961	OR632003	OR642341	OR632045	OR632087	OR642383	OR642425	OR632193	OR632129
Phlomoides tibetica 3	China, Xizang Province, Linzhi City, Sejila Mountain.	J. Luo et al. LiuJQ-08XZ-011 (HNWP)	2008-07-19	Silica gel dried
Phlomoides tibetica 4	China, Xizang Province, Linzhi City, Sejila Mountain.	J.F. Xiao XJF108 (KIB)	2022-07-17	Silica gel dried
Phlomoides tuberosa	China, Xinjiang ‎Province, Burqin County, Kanas, Guanyutai, N 48.72662175°, E 86.99326359°, elev. 2010 m.	Y.P. Chen et al. EM852 (KUN)	2019-08-17	Silica gel dried	ON820575	ON820624	ON835600	ON835647	ON835694	ON835741	ON843204	ON815631	ON843251
Phlomoides umbrosa	China, Beijing City, Huairou, Baiquan Mountain, N 27°27′27.7″, E 98°52′18.2″, elev. 1930 m.	B.Y. Zhang & Y. Zhao LBJ2018001 (KUN)	2018-09-17	Silica gel dried	ON820571	ON820605	ON835596	ON835643	ON835690	ON835737	ON843200	OR632198	ON843247
Phlomoides younghusbandii	China, Xizang Province, Nagarzê County, near Yamdrok Lake, N 29.102977°, E 90.409337°, elev. 4460 m.	Y.P. Chen et al. EM1033 (KUN)	2019-09-07	Silica gel dried	MW405448	MW405448	MW405448	MW405448	MW405448	MW405448	MW405448	MW405448	MW405448
Phlomoides zenaidae	China, Xinjiang Province, Nilka County.	J.C. Chi 1256 (KUN)	2019-05-14	Silica gel dried	OQ672945	OQ672945	OQ672945	OQ672945	OQ672945	OQ672945	OQ672945	OQ672945	OQ672945
